# Supplementary material for: Water-Resistant Photo-Crosslinked PEO/PEGDA Electrospun Nanofibers for Application in Catalysis
Source: Membranes (Basel). 2023 Feb 8;13(2):212. doi: 10.3390/membranes13020212 (PMC9968077; doi:10.3390/membranes13020212)
Supplement: Supplementary file 1 [file membranes-13-00212-s001.zip]

Archive with 1 entries (1 files):
- membranes-2151188-supplementary.pdf
